# Supplementary material for: A jumbo cyanophage encodes the most comprehensive ribosomal protein set in the known virosphere
Source: ISME J. 2026 Apr 10;20(1):wrag084. doi: 10.1093/ismejo/wrag084 (PMC13157829; doi:10.1093/ismejo/wrag084)
Supplement: Supplementary_Material_wrag084 [file supplementary_material_wrag084.zip]

Archive with 2 entries (2 files):
- Meza-Padilla_supplementary_wrag084.pdf
- Supplementary_Data_1_wrag084.xlsx
