# Supplementary material for: A jumbo cyanophage encodes the most comprehensive ribosomal protein set in the known virosphere
Source: ISME J. 2026 Apr 10;20(1):wrag084. doi: 10.1093/ismejo/wrag084 (PMC13157829; doi:10.1093/ismejo/wrag084)
Supplement: Supplementary_Material_wrag084 [file supplementary_material_wrag084.zip › Supplementary_Data_1_wrag084.xlsx]

## Sheet: Table S1
ORF	GenBank accession	Naknaen et al.11 annotationa (2021 paper)	GenBank annotation (2023 revision)	RefSeq homologb (this study)	Organism (this study)	BLASTP E-value (this study)
1	WMU93196.1	4-hydroxy-3-methylbut-2-enyl diphosphate synthase	4-hydroxy-3-methylbut-2-en-1-yl diphosphate synthase	Flavodoxin-dependent (E)-4-hydroxy-3-methylbut-2-enyl-diphosphate synthase	Unclassified Clostridium	1e-129
2	WMU93197.1	N.a.	HP	2 HPs	Vampirovibrio spp.	≤ 2e-45
3	WMU93198.1	N.a.	HP	Radical SAM protein	V. chlorellavorus	0
4	WMU93199.1	N.a.	Cyclic dehypoxanthine futalosine synthase	Cyclic dehypoxanthinyl futalosine synthase	V. chlorellavorus	0
5	WMU93200.1	N.a.	HP	2 HPs	Vampirovibrio spp.	≤ 5e-96
6	WMU93201.1	N.a.	HP	2 HPs	Vampirovibrio spp.	≤ 1e-38
7	WMU93202.1	Tryptophanyl-tRNA synthetase	Tryptophan--tRNA ligase	Tryptophan--tRNA ligase	V. chlorellavorus	0
8	WMU93203.1	N.a.	HP	2 HPs	Vampirovibrio spp.	≤ 2e-104
9	WMU93204.1	N.a.	HP	Prepilin peptidase	V. chlorellavorus	0
10	WMU93205.1	Putative RNA polymerase sigma subunit	RNA polymerase sigma factor	Sigma-70 family RNA polymerase sigma factor	V. chlorellavorus	0
11	WMU93206.1	N.a.	4-hydroxy-3-methylbut-2-enyl diphosphate reductase	4-hydroxy-3-methylbut-2-enyl diphosphate reductase	V. chlorellavorus	0
12	WMU93207.1	N.a.	30S ribosomal protein S1	30S ribosomal protein S1	V. chlorellavorus	0
13	WMU93208.1	N.a.	50S ribosomal protein L21	50S ribosomal protein L21	V. chlorellavorus	2e-69
14	WMU93209.1	N.a.	50S ribosomal protein L27	50S ribosomal protein L27	V. chlorellavorus	3e-53
15	WMU93210.1	N.a.	HP	2 HPs	Vampirovibrio spp.	≤ 4e-13
16	WMU93211.1	N.a.	Holliday junction ATP-dependent DNA helicase	Holliday junction branch migration protein RuvA	V. chlorellavorus	5e-142
17	WMU93212.1	N.a.	2-C-methyl-D-erythritol 4-phosphate cytidylyltransferase	2-C-methyl-D-erythritol 4-phosphate cytidylyltransferase	V. chlorellavorus	7e-103
18	WMU93213.1	N.a.	Thiamine-monophosphate kinase	Thiamine-phosphate kinase	V. chlorellavorus	0
19	WMU93214.1	N.a.	HP	2 HPs	Vampirovibrio spp.	≤ 2e-07
20	WMU93215.1	Aerotaxis sensor receptor protein	HP	Globin-coupled sensor protein	V. chlorellavorus	0
21	WMU93216.1	N.a.	HP	Type II secretion system F family protein	V. chlorellavorus	0
22	WMU93217.1	N.a.	HP	Type II secretion system F family protein	V. chlorellavorus	0
23	WMU93218.1	CpaF Flp pilus assembly protein, ATPase CpaF	HP	CpaF family protein	V. chlorellavorus	0
24	WMU93219.1	N.a.	Protein-glutamate methylesterase/ protein-glutamine glutaminase	AAA family ATPase	V. chlorellavorus	0
25	WMU93220.1	N.a.	Type 3 secretion system secretin	Type II and III secretion system protein family protein	V. chlorellavorus	0
26	WMU93221.1	N.a.	HP	Flp pilus assembly protein CpaB	V. chlorellavorus	0
27	WMU93222.1	N.a.	HP	TadE family protein	V. chlorellavorus	2e-83
28	WMU93223.1	N.a.	HP	3 HPs	Vampirovibrio spp.	≤ 7e-09
29	WMU93224.1	Thioredoxin reductase gp344	Thioredoxin reductase	Thioredoxin-disulfide reductase	V. chlorellavorus	0
30	WMU93225.1	N.a.	HP	2 HPs	Vampirovibrio spp.	≤ 4e-13
31	WMU93226.1	N.a.	3'3'-cGAMP-specific phosphodiesterase 3	HD-GYP domain-containing protein	V. chlorellavorus	0
32	WMU93227.1	N.a.	HP	DivIVA domain-containing protein	Zarconia navalis	2e-26
33	WMU93228.1	N.a.	HP	2 HPs	Vampirovibrio spp.	≤ 3e-52
34	WMU93229.1	CoaD Phosphopantetheine adenylyltransferase	Phosphopantetheine adenylyltransferase	Pantetheine-phosphate adenylyltransferase	V. chlorellavorus	8e-114
35	WMU93230.1	N.a.	HP	50S ribosomal protein L33	V. chlorellavorus	2e-31
36	WMU93231.1	N.a.	Protein translocase subunit	Preprotein translocase subunit SecE	V. chlorellavorus	2e-35
37	WMU93232.1	Transcription antitermination protein	Transcription termination/antitermination protein	Transcription termination/antitermination protein NusG	Vampirovibrio sp.	9e-151
38	WMU93233.1	N.a.	50S ribosomal protein L11	50S ribosomal protein L11	V. chlorellavorus	9e-98
39	WMU93234.1	N.a.	50S ribosomal protein L1	50S ribosomal protein L1	V. chlorellavorus	2e-169
40	WMU93235.1	AhpC Peroxiredoxin	Selenocysteine-containing peroxiredoxin	Peroxiredoxin	V. chlorellavorus	2e-126
41	WMU93236.1	N.a.	Thiol-disulfide oxidoreductase	Peroxiredoxin family protein	V. chlorellavorus	5e-68
42	WMU93237.1	N.a.	2-dehydro-3-deoxygluconokinase	Sugar kinase	V. chlorellavorus	0
43	WMU93238.1	N.a.	Dihydroxy-acid dehydratase	Dihydroxy-acid dehydratase	V. chlorellavorus	0
44	WMU93239.1	N.a.	KHG/KDPG aldolase	Bifunctional 4-hydroxy-2-oxoglutarate aldolase/2-dehydro-3-deoxy-phosphogluconate aldolase	V. chlorellavorus	5e-137
45	WMU93240.1	N.a.	Kynurenine formamidase	Cyclase family protein	V. chlorellavorus	4e-153
46	WMU93241.1	N.a.	HP	KGG domain-containing protein	V. chlorellavorus	8e-38
47	WMU93242.1	N.a.	Epoxyqueuosine reductase	tRNA epoxyqueuosine(34) reductase QueG	V. chlorellavorus	0
48	WMU93243.1	N.a.	Glucose-6-phosphate isomerase	Glucose-6-phosphate isomerase	V. chlorellavorus	0
49	WMU93244.1	Ferredoxin/ferredoxin--NADP reductase	Ferredoxin	4Fe-4S dicluster domain-containing protein	V. chlorellavorus	1e-52
50	WMU93245.1	N.a.	HP	2 HPs	Vampirovibrio spp.	≤ 2e-25
51	WMU93246.1	Sensor domain-containing diguanylate cyclase	HP	GGDEF domain-containing protein	V. chlorellavorus	0
52	WMU93247.1	N.a.	Cysteine desulfurase	Aminotransferase class V-fold PLP-dependent enzyme	V. chlorellavorus	0
53	WMU93248.1	N.a.	HP	Cysteine dioxygenase	V. chlorellavorus	2e-106
54	WMU93249.1	N.a.	Heme chaperone	Radical SAM family heme chaperone HemW	V. chlorellavorus	0
55	WMU93250.1	N.a.	HP	HP	V. chlorellavorus	1e-34
56	WMU93251.1	N.a.	HP	2 HPs	Vampirovibrio spp.	≤ 1e-26
57	WMU93252.1	Isocitrate dehydrogenase, partial	Isocitrate dehydrogenase [NADP]	Isocitrate dehydrogenase (NADP(+))	V. chlorellavorus	0
58	WMU93253.1	N.a.	Aconitate hydratase A	Aconitate hydratase	V. chlorellavorus	0
59	WMU93254.1	Ribonucleoside-diphosphate reductase	Vitamin B12-dependent ribonucleoside-diphosphate reductase	Adenosylcobalamin-dependent ribonucleoside-diphosphate reductase	V. chlorellavorus	0
60	WMU93255.1	N.a.	D-inositol-3-phosphate glycosyltransferase	Glycosyltransferase family 4 protein	V. chlorellavorus	0
61	WMU93256.1	RNA polymerase sigma factor	RNA polymerase sigma factor	Sigma-70 family RNA polymerase sigma factor	V. chlorellavorus	0
62	WMU93257.1	N.a.	Photosystem I assembly protein	Tetratricopeptide repeat protein	V. chlorellavorus	0
63	WMU93258.1	N.a.	Ribonuclease Y	HDOD domain-containing protein	V. chlorellavorus	0
64	WMU93259.1	N.a.	HP	2 HPs	Vampirovibrio spp.	≤ 1e-89
65	WMU93260.1	N.a.	HP	Flagellar filament capping protein FliD	V. chlorellavorus	0
66	WMU93261.1	N.a.	Putative amino acid permease	Aminoacid permease	V. chlorellavorus	0
67	WMU93262.1	N.a.	HP	2 HPs	Vampirovibrio spp.	≤ 7e-27
68	WMU93263.1	N.a.	tRNA-specific 2-thiouridylase	tRNA 2-thiouridine(34) synthase MnmA	V. chlorellavorus	0
69	WMU93264.1	N.a.	HP	Pentapeptide repeat-containing protein	V. chlorellavorus	0
70	WMU93265.1	N.a.	HP	M2 family metallopeptidase	V. chlorellavorus	0
71	WMU93266.1	N.a.	HP	2 HPs	Vampirovibrio spp.	≤ 2e-61
72	WMU93267.1	Bifunctional NAD-dependent-3-hydroxypropionate dehydrogenase	Putative oxidoreductase	SDR family oxidoreductase	V. chlorellavorus	0
73	WMU93268.1	N.a.	HP	2 HPs	Vampirovibrio spp.	≤ 4e-78
74	WMU93269.1	N.a.	HP	3 HPs	Vampirovibrio spp.	≤ 1e-04
75	WMU93270.1	N.a.	HP	HP	V. chlorellavorus	8e-15
76	WMU93271.1	N.a.	HP	DUF3228 family protein	V. chlorellavorus	8e-106
77	WMU93272.1	DNA polymerase IV	DNA polymerase IV	DNA polymerase IV	V. chlorellavorus	0
78	WMU93273.1	N.a.	HP	HP	V. chlorellavorus	4e-23
79	WMU93274.1	N.a.	HP	2 HPs	Vampirovibrio spp.	≤ 2e-20
80	WMU93275.1	N.a.	HP	2 HPs	Vampirovibrio spp.	≤ 7e-54
81	WMU93276.1	PrsA Phosphoribosyl-pyrophosphate synthetase	Ribose-phosphate pyrophosphokinase	Ribose-phosphate diphosphokinase	V. chlorellavorus	0
82	WMU93277.1	N.a.	HP	AtaL-like protein	V. chlorellavorus	1e-102
83	WMU93278.1	N.a.	HP	HP	V. chlorellavorus	1e-139
84	WMU93279.1	N.a.	Anthranilate synthase component 2	Anthranilate synthase component II	V. chlorellavorus	1e-119
85	WMU93280.1	N.a.	HP	HP	V. chlorellavorus	2e-73
86	WMU93281.1	N.a.	HP	2 HPs	Vampirovibrio spp.	≤ 3e-54
87	WMU93282.1	N.a.	HP	2 HPs	Vampirovibrio spp.	0
88	WMU93283.1	N.a.	HP	ABC transporter permease	V. chlorellavorus	0
89	WMU93284.1	N.a.	Glutathione transport system permease protein	ABC transporter permease	V. chlorellavorus	0
90	WMU93285.1	N.a.	Acetyltransferase	GNAT family N-acetyltransferase	V. chlorellavorus	1e-94
91	WMU93286.1	N.a.	Putative protein YccU	CoA-binding protein	V. chlorellavorus	4e-85
92	WMU93287.1	N.a.	HP	HP	V. chlorellavorus	9e-157
93	WMU93288.1	3-polyprenyl-4-hydroxybenzoate carboxy-lyase	Putative UbiX-like flavin prenyltransferase	UbiX family flavin prenyltransferase	V. chlorellavorus	6e-158
94	WMU93289.1	N.a.	HP	2 HPs	Vampirovibrio spp.	≤ 1e-61
95	WMU93290.1	PcnB tRNA nucleotidyl-transferase/poly(A) polymerase	Poly(A) polymerase I	CCA tRNA nucleotidyltransferase	Desulfobacula sp.	3e-42
96	WMU93291.1	N.a.	ATP-dependent dethiobiotin synthetase	AAA family ATPase	V. chlorellavorus	1e-168
97	WMU93292.1	N.a.	Lipid II flippase	Murein biosynthesis integral membrane protein MurJ	V. chlorellavorus	0
98	WMU93293.1	Proline dehydrogenase	Proline dehydrogenase 1	Proline dehydrogenase family protein	V. chlorellavorus	0
99	WMU93294.1	N.a.	Acyl-CoA dehydrogenase	Acyl-CoA dehydrogenase family protein	V. chlorellavorus	0
100	WMU93295.1	N.a.	Chemotaxis protein	Motility protein A	V. chlorellavorus	4e-180
101	WMU93296.1	N.a.	Outer membrane protein A	OmpA/MotB family protein	V. chlorellavorus	3e-152
102	WMU93297.1	N.a.	HP	Flagellar basal body-associated FliL family protein	V. chlorellavorus	4e-153
103	WMU93298.1	N.a.	Flagellar motor switch protein	Flagellar motor switch protein FliM	V. chlorellavorus	0
104	WMU93299.1	N.a.	HP	Flagellar motor switch phosphatase FliY	V. chlorellavorus	0
105	WMU93300.1	N.a.	Secreted effector protein	Pentapeptide repeat-containing protein	V. chlorellavorus	7e-169
106	WMU93301.1	N.a.	HP	Metallothionein	V. chlorellavorus	8e-45
107	WMU93302.1	Enoyl-[acyl-carrier-protein] reductase [NADH]	Enoyl-[acyl-carrier-protein] reductase [NADH]	Enoyl-ACP reductase FabI	V. chlorellavorus	0
108	WMU93303.1	GTP-binding protein	Putative GTP-binding protein	Ribosome biogenesis GTP-binding protein YihA/YsxC	V. chlorellavorus	9e-151
109	WMU93304.1	N.a.	HP	SH3 domain-containing protein	Geomonas oryzisoli	8e-05
110	WMU93305.1	N.a.	HP	2 HPs	Vampirovibrio spp.	≤ 4e-21
111	WMU93306.1	N.a.	HP	2 HPs	Vampirovibrio spp.	≤ 2e-52
112	WMU93307.1	N.a.	HP	DUF366 family protein	V. chlorellavorus	8e-138
113	WMU93308.1	Penicillin-insensitive trans-glycosylase & transpeptidase	Biosynthetic peptidoglycan transglycosylase	Transglycosylase domain-containing protein	V. chlorellavorus	0
114	WMU93309.1	Glycine-tRNA ligase beta subunit	Glycine--tRNA ligase beta subunit	Glycine--tRNA ligase subunit beta	V. chlorellavorus	0
115	WMU93310.1	N.a.	Lipid II isoglutaminyl synthase (glutamine-hydrolyzing) subunit	Type 1 glutamine amidotransferase	V. chlorellavorus	7e-160
116	WMU93311.1	N.a.	HP	2 HPs	Vampirovibrio spp.	≤ 9e-22
117	WMU93312.1	N.a.	HP	2 HPs	Vampirovibrio spp.	≤ 3e-43
118	WMU93313.1	N.a.	HP	TIGR04552 family protein	V. chlorellavorus	0
119	WMU93314.1	N.a.	Protein-export membrane protein	Protein translocase subunit SecF	V. chlorellavorus	0
120	WMU93315.1	N.a.	Protein translocase subunit	Protein translocase subunit SecD	V. chlorellavorus	0
121	WMU93316.1	Tail fibers protein	HP	Phosphodiester glycosidase family protein	V. chlorellavorus	0
122	WMU93317.1	N.a.	HP	2 HPs	Vampirovibrio spp.	≤ 1e-95
123	WMU93318.1	N.a.	HP	2 HPs	Vampirovibrio spp.	≤ 7e-102
124	WMU93319.1	N.a.	Holo-[acyl-carrier-protein] synthase	Holo-ACP synthase	V. chlorellavorus	5e-90
125	WMU93320.1	N.a.	HP	2 HPs	Vampirovibrio spp.	≤ 3e-56
126	WMU93321.1	N.a.	HP	Serine/threonine-protein kinase	Unclassified Streptosporangium	1e-12
127	WMU93322.1	N.a.	HP	2 HPs	Vampirovibrio spp.	≤ 1e-151
128	WMU93323.1	N.a.	HP	2 HPs	Vampirovibrio spp.	≤ 1e-35
129	WMU93324.1	N.a.	HP	AbrB/MazE/SpoVT family DNA-binding domain-containing protein	V. chlorellavorus	1e-09
130	WMU93325.1	N.a.	HP	Type II toxin-antitoxin system PemK/MazF family toxin	Ekhidna sp.	1e-15
131	WMU93326.1	N.a.	Segregation and condensation protein B	SMC-Scp complex subunit ScpB	V. chlorellavorus	6e-155
132	WMU93327.1	N.a.	Segregation and condensation protein A	Segregation and condensation protein A	V. chlorellavorus	0
133	WMU93328.1	DNA repair exonuclease SbcCD ATPase subunit	Chromosome partition protein	Chromosome segregation protein SMC	V. chlorellavorus	0
134	WMU93329.1	N.a.	Putative zinc protease	M16 family metallopeptidase	V. chlorellavorus	0
135	WMU93330.1	Putative Zn-dependent peptidase	Putative zinc protease	M16 family metallopeptidase	V. chlorellavorus	0
136	WMU93331.1	N.a.	HP	S8 family serine peptidase	V. chlorellavorus	0
137	WMU93332.1	N.a.	HP	None	None	N.a.
138	WMU93333.1	GIY-YIG nuclease superfamily protein	HP	GIY-YIG nuclease family protein	V. chlorellavorus	6e-54
139	WMU93334.1	N.a.	Cardiolipin synthase A	Phospholipase D-like domain-containing protein	V. chlorellavorus	0
140	WMU93335.1	N.a.	HP	2 HPs	Vampirovibrio spp.	≤ 1e-22
141	WMU93336.1	N.a.	HP	Type II secretion system protein	Vampirovibrio sp.	1e-52
142	WMU93337.1	N.a.	HP	Type II secretion system protein	Vampirovibrio sp.	1e-45
143	WMU93338.1	N.a.	UvrABC system protein A	Excinuclease ABC subunit UvrA	V. chlorellavorus	0
144	WMU93339.1	N.a.	HP	2 HPs	Vampirovibrio spp.	≤ 1e-109
145	WMU93340.1	N.a.	HP	2 HPs	Vampirovibrio spp.	≤ 3e-88
146	WMU93341.1	MutT-like nucleotide pyrophosphohydrolase	RNA pyrophosphohydrolase	NUDIX domain-containing protein	V. chlorellavorus	2e-100
147	WMU93342.1	N.a.	HP	2 HPs	Vampirovibrio spp.	≤ 1e-06
148	WMU93343.1	N.a.	HP	2 HPs	Vampirovibrio spp.	≤ 5e-69
149	WMU93344.1	N.a.	UDP-N-acetylglucosamine 2-epimerase	Non-hydrolyzing UDP-N-acetylglucosamine 2-epimerase	V. chlorellavorus	0
150	WMU93345.1	N.a.	HP	TonB family protein	V. chlorellavorus	1e-180
151	WMU93346.1	TopA topoisomerase IA	DNA topoisomerase 1	Type I DNA topoisomerase	V. chlorellavorus	0
152	WMU93347.1	N.a.	HP	S-layer homology domain-containing protein	Vampirovibrio sp.	2e-19
153	WMU93348.1	N.a.	Photosystem II 12 kDa extrinsic protein	ComEA family DNA-binding protein	V. chlorellavorus	6e-58
154	WMU93349.1	N.a.	HP	2 HPs	Vampirovibrio spp.	≤ 4e-82
155	WMU93350.1	N.a.	HP	YggT family protein	V. chlorellavorus	4e-58
156	WMU93351.1	N.a.	S-methyl-5'-thioadenosine phosphorylase	S-methyl-5'-thioadenosine phosphorylase	V. chlorellavorus	0
157	WMU93352.1	N.a.	HP	HP	V. chlorellavorus	0
158	WMU93353.1	N.a.	HP	2 HPs	Vampirovibrio spp.	≤ 6e-15
159	WMU93354.1	N.a.	Cobalt/magnesium transport protein	Magnesium/cobalt transporter CorA	V. chlorellavorus	0
160	WMU93355.1	N.a.	HP	2 HPs	Vampirovibrio spp.	≤ 4e-53
161	WMU93356.1	N.a.	HP	DUF2145 domain-containing protein	V. chlorellavorus	1e-164
162	WMU93357.1	N.a.	HP	4 HPs	Vampirovibrio spp.	≤ 3e-14
163	WMU93358.1	N.a.	HP	2 HPs	Vampirovibrio spp.	≤ 3e-37
164	WMU93359.1	N.a.	Mannosylglucosyl-3-phosphoglycerate phosphatase	Bifunctional metallophosphatase/5'-nucleotidase	V. chlorellavorus	0
165	WMU93360.1	N.a.	Zinc uptake regulation protein	Fur family transcriptional regulator	V. chlorellavorus	1e-94
166	WMU93361.1	N.a.	HP	RNA recognition motif domain-containing protein	V. chlorellavorus	2e-114
167	WMU93362.1	N.a.	HP	4 HPs	Vampirovibrio spp.	≤ 4e-08
168	WMU93363.1	N.a.	HP	Glycosyl hydrolase family 8	V. chlorellavorus	0
169	WMU93364.1	N.a.	HP	Sugar transferase	V. chlorellavorus	2e-142
170	WMU93365.1	N.a.	HP	HP	V. chlorellavorus	6e-136
171	WMU93366.1	N.a.	HP	204 HPs	Multiple species	≤ 4e-06
172	WMU93367.1	N.a.	Methylthioribulose-1-phosphate dehydratase	Methylthioribulose 1-phosphate dehydratase	V. chlorellavorus	1e-138
173	WMU93368.1	N.a.	Acireductone dioxygenase	1,2-dihydroxy-3-keto-5-methylthiopentene dioxygenase	V. chlorellavorus	4e-121
174	WMU93369.1	N.a.	Enolase-phosphatase E1	Acireductone synthase	V. chlorellavorus	4e-149
175	WMU93370.1	Aldehyde dehydrogenase B	Succinate-semialdehyde dehydrogenase [NADP(+)]	Aldehyde dehydrogenase family protein	V. chlorellavorus	0
176	WMU93371.1	N.a.	HP	ABC transporter substrate-binding protein	V. chlorellavorus	0
177	WMU93372.1	N.a.	HP	2 HPs	Vampirovibrio spp.	≤ 3e-44
178	WMU93373.1	N.a.	Putative metal-dependent hydrolase	TatD family hydrolase	V. chlorellavorus	0
179	WMU93374.1	N.a.	HP	DUF6980 family protein	V. chlorellavorus	3e-120
180	WMU93375.1	Leucine-tRNA ligase	Methionine--tRNA ligase	Methionine--tRNA ligase	V. chlorellavorus	0
181	WMU93376.1	N.a.	HP	None	None	N.a.
182	WMU93377.1	N.a.	Threonylcarbamoyladenosine tRNA methylthiotransferase	tRNA (N(6)-L-threonylcarbamoyladenosine(37)-C(2))-methylthiotransferase MtaB	V. chlorellavorus	0
183	WMU93378.1	N.a.	Nickel-responsive regulator	CopG family ribbon-helix-helix protein	V. chlorellavorus	2e-29
184	WMU93379.1	N.a.	Nickel-responsive regulator	CopG family ribbon-helix-helix protein	V. chlorellavorus	2e-32
185	WMU93380.1	N.a.	HP	2 HPs	Vampirovibrio spp.	≤ 4e-151
186	WMU93381.1	PurB Adenylosuccinate lyase	Adenylosuccinate lyase	Adenylosuccinate lyase	V. chlorellavorus	0
187	WMU93382.1	N.a.	HP	Mechanosensitive ion channel family protein	V. chlorellavorus	0
188	WMU93383.1	N.a.	Glycogen operon protein	Glycogen debranching protein GlgX	V. chlorellavorus	0
189	WMU93384.1	N.a.	HP	MerR family transcriptional regulator	V. chlorellavorus	1e-124
190	WMU93385.1	Cell division protease	ATP-dependent zinc metalloprotease	ATP-dependent zinc metalloprotease FtsH	V. chlorellavorus	0
191	WMU93386.1	Threonine-tRNA ligase	Proline--tRNA ligase	Proline--tRNA ligase	V. chlorellavorus	0
192	WMU93387.1	FusA Translation elongation factors (GTPases)	Elongation factor 4	Translation elongation factor 4	V. chlorellavorus	0
193	WMU93388.1	N.a.	HP	HP	Vampirovibrio sp.	2e-28
194	WMU93389.1	N.a.	HP	2 HPs	Vampirovibrio spp.	≤ 2e-38
195	WMU93390.1	Peptidase M15	HP	D-Ala-D-Ala carboxypeptidase family metallohydrolase	V. chlorellavorus	9e-82
196	WMU93391.1	N.a.	HP	2 HPs	Vampirovibrio spp.	≤ 1e-41
197	WMU93392.1	N.a.	HP	2 HPs	Vampirovibrio spp.	≤ 8e-53
198	WMU93393.1	N.a.	HP	Phage tail protein	Pseudomonas sp. NFACC36	3e-10
199	WMU93394.1	N.a.	HP	17 HPs	Multiple species	<6e-04
200	WMU93395.1	N.a.	HP	Phage adaptor protein	V. chlorellavorus	5e-134
201	WMU93396.1	N.a.	HP	2 HPs	Vampirovibrio spp.	≤ 1e-31
202	WMU93397.1	Capsid protein	HP	P22 phage major capsid protein family protein	V. chlorellavorus	0
203	WMU93398.1	N.a.	HP	2 HPs	Vampirovibrio spp.	≤ 6e-74
204	WMU93399.1	N.a.	HP	2 HPs	Vampirovibrio spp.	≤ 1e-45
205	WMU93400.1	Portal protein	HP	Portal protein	V. chlorellavorus	0
206	WMU93401.1	N.a.	HP	3 HPs	Vampirovibrio spp.	≤ 4e-19
207	WMU93402.1	N.a.	Potassium transporter	APC family permease	V. chlorellavorus	0
208	WMU93403.1	Phosphoglucomutase	Phosphoglucomutase	Phosphoglucomutase/phosphomannomutase family protein	Leptolyngbya sp. FACHB-261	3e-103
209	WMU93404.1	N.a.	K(+)-insensitive pyrophosphate-energized proton pump	Sodium-translocating pyrophosphatase	V. chlorellavorus	0
210	WMU93405.1	N.a.	Nickel-responsive regulator	CopG family ribbon-helix-helix protein	V. chlorellavorus	2e-25
211	WMU93406.1	N.a.	HP	Flagellar brake protein	V. chlorellavorus	2e-112
212	WMU93407.1	RNA polymerase sigma-W factor	ECF RNA polymerase sigma factor	Sigma-70 family RNA polymerase sigma factor	V. chlorellavorus	7e-145
213	WMU93408.1	N.a.	HP	2 HPs	Vampirovibrio spp.	≤ 4e-96
214	WMU93409.1	N.a.	HP	Spy/CpxP family protein refolding chaperone	V. chlorellavorus	3e-89
215	WMU93410.1	LysU Lysyl-tRNA synthetase (class II)	Aspartate--tRNA ligase	Aspartate--tRNA ligase	V. chlorellavorus	0
216	WMU93411.1	BaeS Signal transduction histidine kinase	Adaptive-response sensory-kinase	GAF domain-containing protein	V. chlorellavorus	0
217	WMU93412.1	N.a.	Dephospho-CoA kinase	Dephospho-CoA kinase	V. chlorellavorus	8e-141
218	WMU93413.1	N.a.	HP	S-layer homology domain-containing protein	Vallitalea pronyensis	0.0007
219	WMU93414.1	N.a.	Ribonuclease HIII	Ribonuclease HIII	V. chlorellavorus	0
220	WMU93415.1	N.a.	HP	DUF2730 domain-containing protein	Myxococcus sp. XM-1-1-1	2e-15
221	WMU93416.1	N.a.	HP	2 HPs	Vampirovibrio spp.	≤ 4e-39
222	WMU93417.1	N.a.	Glutamyl-tRNA(Gln) amidotransferase subunit A	Asp-tRNA(Asn)/Glu-tRNA(Gln) amidotransferase subunit GatA	V. chlorellavorus	0
223	WMU93418.1	N.a.	Bifunctional homocysteine S-methyltransferase/5	Methylenetetrahydrofolate reductase	V. chlorellavorus	0
224	WMU93419.1	N.a.	HP	2 HPs	Vampirovibrio spp.	≤ 4e-75
225	WMU93420.1	N.a.	HP	DUF5522 domain-containing protein	V. chlorellavorus	2e-37
226	WMU93421.1	Amidophosphoribosyltransferase	Amidophosphoribosyltransferase	Amidophosphoribosyltransferase	V. chlorellavorus	0
227	WMU93422.1	Putative phosphoribosyl formylglycinamidine (FGAM) synthase II	Phosphoribosylformylglycinamidine synthase subunit	Phosphoribosylformylglycinamidine synthase subunit PurL	V. chlorellavorus	0
228	WMU93423.1	N.a.	HP	Bax inhibitor-1 family protein	V. chlorellavorus	1e-121
229	WMU93424.1	Pentapeptide repeat family protein	HP	Pentapeptide repeat-containing protein	V. chlorellavorus	6e-139
230	WMU93425.1	N.a.	HP	HP	V. chlorellavorus	2e-26
231	WMU93426.1	SpeB Arginase/agmatinase/ formimionoglutamate hydrolase, arginase family	Agmatinase	Agmatinase	V. chlorellavorus	0
232	WMU93427.1	SpeE Spermidine synthase	Polyamine aminopropyltransferase	Polyamine aminopropyltransferase	V. chlorellavorus	0
233	WMU93428.1	SpeD S-adenosylmethionine decarboxylase	S-adenosylmethionine decarboxylase proenzyme	S-adenosylmethionine decarboxylase	V. chlorellavorus	3e-97
234	WMU93429.1	N.a.	S-adenosylmethionine decarboxylase proenzyme	Adenosylmethionine decarboxylase	V. chlorellavorus	3e-113
235	WMU93430.1	Bactoprenol glucosyl transferase	Dodecaprenyl-phosphate galacturonate synthase	Glycosyltransferase family 2 protein	V. chlorellavorus	4e-172
236	WMU93431.1	N.a.	HP	Phospholipid carrier-dependent glycosyltransferase	Kordia sp.	3e-17
237	WMU93432.1	N.a.	Guanine deaminase	Guanine deaminase	V. chlorellavorus	0
238	WMU93433.1	N.a.	HP	2 HPs	V. chlorellavorus	≤ 2e-52
239	WMU93434.1	ATP-dependent protease gp262	HP	MgtC/SapB family protein	V. chlorellavorus	1e-173
240	WMU93435.1	N.a.	HP	Aminotransferase class IV	V. chlorellavorus	2e-165
241	WMU93436.1	N.a.	HP	ATP-dependent endonuclease	V. chlorellavorus	0
242	WMU93437.1	N.a.	HP	Ribosomal protein S18-alanine N-acetyltransferase	V. chlorellavorus	2e-136
243	WMU93438.1	N.a.	HP	Biotin transporter BioY	V. chlorellavorus	9e-158
244	WMU93439.1	N.a.	5-oxoprolinase subunit A	LamB/YcsF family protein	V. chlorellavorus	0
245	WMU93440.1	RNA binding protein	Nucleotide-binding protein	RNase adapter RapZ	V. chlorellavorus	0
246	WMU93441.1	N.a.	Gluconeogenesis factor	Gluconeogenesis factor YvcK family protein	V. chlorellavorus	0
247	WMU93442.1	N.a.	3-methyl-2-oxobutanoate hydroxymethyltransferase	3-methyl-2-oxobutanoate hydroxymethyltransferase	V. chlorellavorus	0
248	WMU93443.1	N.a.	HP	HP	V. chlorellavorus	2e-127
249	WMU93444.1	N.a.	Pantothenate synthetase	Pantoate--beta-alanine ligase	V. chlorellavorus	0
250	WMU93445.1	N.a.	HP	2 HPs	V. chlorellavorus	≤ 3e-28
251	WMU93446.1	MerR family transcriptional regulator	HP	MerR family transcriptional regulator	V. chlorellavorus	6e-114
252	WMU93447.1	Iron-sulfur cluster assembly protein	FeS cluster assembly protein	Fe-S cluster assembly protein SufB	V. chlorellavorus	0
253	WMU93448.1	N.a.	Putative ATP-dependent transporter	Fe-S cluster assembly ATPase SufC	V. chlorellavorus	0
254	WMU93449.1	N.a.	FeS cluster assembly protein	Fe-S cluster assembly protein SufD	V. chlorellavorus	0
255	WMU93450.1	N.a.	Cysteine desulfurase	Cysteine desulfurase	V. chlorellavorus	0
256	WMU93451.1	N.a.	Iron-sulfur cluster assembly scaffold protein	Fe-S cluster assembly sulfur transfer protein SufU	V. chlorellavorus	1e-102

## Sheet: Table S2
ORF	GenBank accession	InterPro family name	InterPro family ID	pTM/ eTMa	Foldseek top hit	PDB ID	Organism	Foldseek E-value	Foldseek Prob.
12	WMU93207.1	Small ribosomal subunit protein bS1-like	IPR050437	0.85	30S ribosomal protein S1	7A05-A	Vibrio vulnificus	3.25e-16	1
13	WMU93208.1	Large ribosomal subunit protein bL21	IPR001787	0.84	50S ribosomal protein L21	7NHN-U	Listeria monocytogenes EGD-e	4.11e-11	1
14	WMU93209.1	Large ribosomal subunit protein bL27	IPR001684	0.81	50S ribosomal protein L27	8BUU-W	Bacillus subtilis subsp. subtilis str. 168	1.6e-10	1
35	WMU93230.1	Large ribosomal subunit protein bL33	IPR001705	0.59	50S ribosomal protein L33	8CVM-0	Cutibacterium acnes	0.000211	1
38	WMU93233.1	Ribosomal protein uL11	IPR000911	0.87	50S ribosomal protein L11	5O61-J	Mycolicibacterium smegmatis MC2 155	1.15e-16	1
39	WMU93234.1	Large ribosomal subunit protein uL1, bacterial-type	IPR005878	0.91	50S ribosomal protein L1	7P7T-F	Enterococcus faecalis	2.21e-31	1
108	WMU93303.1	GTP-binding protein, ribosome biogenesis, YsxC	IPR019987	0.86	GTP-binding protein YsxC	1SUL-B	B. subtilis	1.89e-22	1
242	WMU93437.1	N-acetyltransferase RimI/Ard1	IPR006464	0.89	Ribosomal-protein-alanine acetyltransferase	5ISV-B	Escherichia coli O157:H7	1.02e-13	1

## Sheet: Table S3
ORF	GenBank accession	InterPro family name	InterPro family ID	pTM	Foldseek top hit	PDB ID	Organism	Foldseek E-value	Foldseek Prob.
2	WMU93197.1	None	None	0.37	N.a.	N.a.	N.a.	N.a.	N.a.
5	WMU93200.1	None	None	0.61	Adenylyl cyclase	5D15-B	Mycobacterium avium subsp. avium 10-9275	1.21e-08	1
6	WMU93201.1	None	None	0.27	N.a.	N.a.	N.a.	N.a.	N.a.
8	WMU93203.1	None	None	0.5	NS	NS	NS	NS	NS
15	WMU93210.1	None	None	0.18	N.a.	N.a.	N.a.	N.a.	N.a.
19	WMU93214.1	None	None	0.29	N.a.	N.a.	N.a.	N.a.	N.a.
28	WMU93223.1	None	None	0.42	N.a.	N.a.	N.a.	N.a.	N.a.
30	WMU93225.1	None	None	0.21	N.a.	N.a.	N.a.	N.a.	N.a.
33	WMU93228.1	None	None	0.55	NS	NS	NS	NS	NS
50	WMU93245.1	None	None	0.37	N.a.	N.a.	N.a.	N.a.	N.a.
55	WMU93250.1	None	None	0.32	N.a.	N.a.	N.a.	N.a.	N.a.
56	WMU93251.1	None	None	0.37	N.a.	N.a.	N.a.	N.a.	N.a.
62	WMU93257.1	Ycf3/AcsC/BcsC/TPR Multifunctional	IPR051685	0.52	NS	NS	NS	NS	NS
64	WMU93259.1	None	None	0.51	KDP operon transcriptional regulatory protein KdpE	4KFC-B	Escherichia coli K-12	3.68e-05	1
67	WMU93262.1	None	None	0.68	NS	NS	NS	NS	NS
69	WMU93264.1	Thylakoid lumenal 17.4 kDa protein, chloroplastic	PTHR47485	0.93	Beta1 solenoid	4YC5-A	Synthetic	1.18e-13	1
71	WMU93266.1	None	None	0.67	NS	NS	NS	NS	NS
73	WMU93268.1	None	None	0.43	N.a.	N.a.	N.a.	N.a.	N.a.
74	WMU93269.1	None	None	0.66	NS	NS	NS	NS	NS
75	WMU93270.1	None	None	0.16	N.a.	N.a.	N.a.	N.a.	N.a.
76	WMU93271.1	Protein of unknown function DUF3228	IPR021610	0.9	HP	2PD0-D	Cryptosporidium parvum	7.07e-12	1
78	WMU93273.1	None	None	0.14	N.a.	N.a.	N.a.	N.a.	N.a.
79	WMU93274.1	None	None	0.56	NS	NS	NS	NS	NS
80	WMU93275.1	None	None	0.33	N.a.	N.a.	N.a.	N.a.	N.a.
83	WMU93278.1	None	None	0.23	N.a.	N.a.	N.a.	N.a.	N.a.
85	WMU93280.1	None	None	0.29	N.a.	N.a.	N.a.	N.a.	N.a.
86	WMU93281.1	None	None	0.22	N.a.	N.a.	N.a.	N.a.	N.a.
87	WMU93282.1	None	None	0.52	None	None	None	None	None
92	WMU93287.1	None	None	0.63	NS	NS	NS	NS	NS
94	WMU93289.1	None	None	0.61	NS	NS	NS	NS	NS
105	WMU93300.1	Pentapeptide repeat and BTB/POZ domain-containing protein	IPR051082	0.84	Beta1 solenoid	4YCQ-A-2	Synthetic	1.95e-12	1
110	WMU93305.1	None	None	0.4	N.a.	N.a.	N.a.	N.a.	N.a.
111	WMU93306.1	None	None	0.2	N.a.	N.a.	N.a.	N.a.	N.a.
112	WMU93307.1	Protein of unknown function DUF366; Class II Aminoacyl-tRNA synthetase/Biotinyl protein ligase (BPL) and lipoyl protein ligase (LPL)	IPR007162; IPR045864	0.92	HP	2DDZ-F	Pyrococcus horikoshii OT3	1.18e-19	1
116	WMU93311.1	None	None	0.53	NS	NS	NS	NS	NS
117	WMU93312.1	None	None	0.32	N.a.	N.a.	N.a.	N.a.	N.a.
118	WMU93313.1	Uncharacterised protein family CHP04562; Nucleotidyltransferase superfamily	IPR030824; IPR043519	0.78	GTP pyrophosphokinase YjbM	5DEC-B	Bacillus subtilis subsp. subtilis str. 168	0.000113	1
122	WMU93317.1	None	None	0.46	N.a.	N.a.	N.a.	N.a.	N.a.
123	WMU93318.1	None	None	0.48	N.a.	N.a.	N.a.	N.a.	N.a.
125	WMU93320.1	Histone H1-like nucleoprotein HC2	IPR009970	0.2	N.a.	N.a.	N.a.	N.a.	N.a.
127	WMU93322.1	None	None	0.31	N.a.	N.a.	N.a.	N.a.	N.a.
128	WMU93323.1	None	None	0.34	N.a.	N.a.	N.a.	N.a.	N.a.
137	WMU93332.1	None	None	0.22	N.a.	N.a.	N.a.	N.a.	N.a.
140	WMU93335.1	None	None	0.38	N.a.	N.a.	N.a.	N.a.	N.a.
144	WMU93339.1	None	None	0.69	NS	NS	NS	NS	NS
145	WMU93340.1	None	None	0.35	N.a.	N.a.	N.a.	N.a.	N.a.
147	WMU93342.1	None	None	0.14	N.a.	N.a.	N.a.	N.a.	N.a.
148	WMU93343.1	None	None	0.2	N.a.	N.a.	N.a.	N.a.	N.a.
154	WMU93349.1	None	None	0.56	NS	NS	NS	NS	NS
157	WMU93352.1	None	None	0.58	NS	NS	NS	NS	NS
158	WMU93353.1	Prokaryotic membrane lipoprotein lipid attachment site profile	PS51257	0.5	NS	NS	NS	NS	NS
160	WMU93355.1	None	None	0.69	NS	NS	NS	NS	NS
161	WMU93356.1	Uncharacterised conserved protein UCP028477	IPR014547	0.71	NS	NS	NS	NS	NS
162	WMU93357.1	None	None	0.43	N.a.	N.a.	N.a.	N.a.	N.a.
163	WMU93358.1	None	None	0.68	NS	NS	NS	NS	NS
167	WMU93362.1	None	None	0.56	NS	NS	NS	NS	NS
170	WMU93365.1	None	None	0.17	N.a.	N.a.	N.a.	N.a.	N.a.
171	WMU93366.1	None	None	0.83	NS	NS	NS	NS	NS
177	WMU93372.1	None	None	0.83	NS	NS	NS	NS	NS
179	WMU93374.1	Domain of unknown function DUF6980	IPR053918	0.81	NS	NS	NS	NS	NS
181	WMU93376.1	None	None	0.23	N.a.	N.a.	N.a.	N.a.	N.a.
185	WMU93380.1	None	None	0.55	Flagella basal-body protein	3W1E-A	Vibrio alginolyticus	5.42e-06	1
193	WMU93388.1	None	None	0.22	N.a.	N.a.	N.a.	N.a.	N.a.
194	WMU93389.1	None	None	0.48	N.a.	N.a.	N.a.	N.a.	N.a.
196	WMU93391.1	None	None	0.37	N.a.	N.a.	N.a.	N.a.	N.a.
197	WMU93392.1	None	None	0.57	NS	NS	NS	NS	NS
199	WMU93394.1	None	None	0.91	Packaged DNA stabilization protein gp10	8EAP-G	Salmonella phage P22	7.59e-19	1
201	WMU93396.1	None	None	0.6	NS	NS	NS	NS	NS
203	WMU93398.1	None	None	0.37	N.a.	N.a.	N.a.	N.a.	N.a.
204	WMU93399.1	None	None	0.38	N.a.	N.a.	N.a.	N.a.	N.a.
206	WMU93401.1	None	None	0.76	NS	NS	NS	NS	NS
213	WMU93408.1	None	None	0.21	N.a.	N.a.	N.a.	N.a.	N.a.
220	WMU93415.1	None	None	0.72	NS	NS	NS	NS	NS
221	WMU93416.1	None	None	0.44	N.a.	N.a.	N.a.	N.a.	N.a.
224	WMU93419.1	None	None	0.62	Putative lipoprotein B	2JXP-A	Nitrosomonas europaea ATCC 19718	0.000461	1
225	WMU93420.1	Universal ribosomal protein uL14; Protein of unknown function DUF5522	PTHR21037; IPR040807	0.67	NS	NS	NS	NS	NS
229	WMU93424.1	Thylakoid lumenal 17.4 kDa protein, chloroplastic	PTHR47485	0.89	Beta1 solenoid	4YCQ-A-2	Synthetic	1.26e-11	1
230	WMU93425.1	None	None	0.25	N.a.	N.a.	N.a.	N.a.	N.a.
238	WMU93433.1	None	None	0.23	N.a.	N.a.	N.a.	N.a.	N.a.
248	WMU93443.1	None	None	0.34	N.a.	N.a.	N.a.	N.a.	N.a.
250	WMU93445.1	None	None	0.35	N.a.	N.a.	N.a.	N.a.	N.a.
